# Supplementary material for: Unveiling the Genetic Diversity and Demographic History of Coffea stenophylla in Sierra Leone Using Genotyping-By-Sequencing
Source: Plants (Basel). 2024 Dec 27;14(1):50. doi: 10.3390/plants14010050 (PMC11722797; doi:10.3390/plants14010050)
Supplement: Supplementary file 1 [file plants-14-00050-s001.zip]

Archive with 2 entries (2 files):
- SupplementaryTable S1.xlsx
- Supplimentary Figure S1.pdf
