# Supplementary material for: Unveiling the Genetic Diversity and Demographic History of Coffea stenophylla in Sierra Leone Using Genotyping-By-Sequencing
Source: Plants (Basel). 2024 Dec 27;14(1):50. doi: 10.3390/plants14010050 (PMC11722797; doi:10.3390/plants14010050)
Supplement: Supplementary file 1 [file plants-14-00050-s001.zip › SupplementaryTable S1.xlsx]

## Sheet: Sheet1
Table S1. List of 143 Coffea stenophylla trees collected from three natural populations and one ex situ germplasm collection in Sierra Leone
1ID for GBS sequencing under NCBI project PRJNA1129264
2SampleID used for the NJ tree in the Figure 2
Name1	SampleID2	Region
P01_D12	Bm_01	Bambawo_SLARI_Site
P01_E01	Bm_02	Bambawo_SLARI_Site
P01_E02	Bm_03	Bambawo_SLARI_Site
P01_E03	Bm_04	Bambawo_SLARI_Site
P01_E04	Bm_05	Bambawo_SLARI_Site
P01_E05	Bm_06	Bambawo_SLARI_Site
P01_E06	Bm_07	Bambawo_SLARI_Site
P01_E07	Bm_08	Bambawo_SLARI_Site
P01_E08	Bm_09	Bambawo_SLARI_Site
P01_E09	Bm_10	Bambawo_SLARI_Site
P01_E10	Bm_11	Bambawo_SLARI_Site
P01_E11	Bm_12	Bambawo_SLARI_Site
P01_E12	Bm_13	Bambawo_SLARI_Site
P01_F01	Bm_14	Bambawo_SLARI_Site
P01_F02	Bm_15	Bambawo_SLARI_Site
P01_F03	Bm_16	Bambawo_SLARI_Site
P01_F04	Bm_17	Bambawo_SLARI_Site
P01_F05	Bm_18	Bambawo_SLARI_Site
P01_F06	Bm_19	Bambawo_SLARI_Site
P01_F07	Bm_20	Bambawo_SLARI_Site
P01_F08	Bm_21	Bambawo_SLARI_Site
P01_F09	Bm_22	Bambawo_SLARI_Site
P01_F10	Bm_23	Bambawo_SLARI_Site
P01_F11	Bm_24	Bambawo_SLARI_Site
P01_F12	Bm_25	Bambawo_SLARI_Site
P01_G01	Bm_26	Bambawo_SLARI_Site
P01_G02	Bm_27	Bambawo_SLARI_Site
P01_G03	Bm_28	Bambawo_SLARI_Site
P01_G04	Bm_29	Bambawo_SLARI_Site
P01_G05	Bm_30	Bambawo_SLARI_Site
P01_G06	Bm_31	Bambawo_SLARI_Site
P01_G07	Bm_32	Bambawo_SLARI_Site
P01_G08	Bm_33	Bambawo_SLARI_Site
P01_G09	Bm_34	Bambawo_SLARI_Site
P01_G10	Bm_35	Bambawo_SLARI_Site
P01_G11	Bm_36	Bambawo_SLARI_Site
P01_G12	Bm_37	Bambawo_SLARI_Site
P01_H01	Bm_38	Bambawo_SLARI_Site
P01_H02	Bm_39	Bambawo_SLARI_Site
P01_H03	Bm_40	Bambawo_SLARI_Site
P01_H04	Bm_41	Bambawo_SLARI_Site
P01_H05	Bm_42	Bambawo_SLARI_Site
P01_H06	Bm_43	Bambawo_SLARI_Site
P01_H07	Bm_44	Bambawo_SLARI_Site
P01_H08	Bm_45	Bambawo_SLARI_Site
P01_H09	Kas_01	Kasewe_Forest_Reserve
P01_H10	Kas_02	Kasewe_Forest_Reserve
P01_H11	Kas_03	Kasewe_Forest_Reserve
P02_A01	Kas_04	Kasewe_Forest_Reserve
P02_A02	Kas_05	Kasewe_Forest_Reserve
P02_A03	Kas_06	Kasewe_Forest_Reserve
P02_A04	Kas_07	Kasewe_Forest_Reserve
P02_A05	Kas_08	Kasewe_Forest_Reserve
P02_A06	Kas_09	Kasewe_Forest_Reserve
P02_A07	Kas_10	Kasewe_Forest_Reserve
P02_A08	Kas_11	Kasewe_Forest_Reserve
P02_A09	Kas_12	Kasewe_Forest_Reserve
P02_A10	Kas_13	Kasewe_Forest_Reserve
P02_A11	Kas_14	Kasewe_Forest_Reserve
P02_A12	Kas_15	Kasewe_Forest_Reserve
P02_B01	Kas_16	Kasewe_Forest_Reserve
P02_B02	Kas_17	Kasewe_Forest_Reserve
P02_B03	Kas_18	Kasewe_Forest_Reserve
P02_B04	Kas_19	Kasewe_Forest_Reserve
P02_B05	Kas_20	Kasewe_Forest_Reserve
P02_B06	Kas_21	Kasewe_Forest_Reserve
P02_B07	Kas_22	Kasewe_Forest_Reserve
P02_B08	Kas_23	Kasewe_Forest_Reserve
P02_B09	Kas_24	Kasewe_Forest_Reserve
P02_B10	Kas_25	Kasewe_Forest_Reserve
P02_B11	Kpum_01	Kpumbu_Forest_Reserve
P02_B12	Kpum_02	Kpumbu_Forest_Reserve
P02_C01	Kpum_03	Kpumbu_Forest_Reserve
P02_C02	Kpum_04	Kpumbu_Forest_Reserve
P02_C03	Kpum_05	Kpumbu_Forest_Reserve
P02_C04	Kpum_06	Kpumbu_Forest_Reserve
P02_C05	Kpum_07	Kpumbu_Forest_Reserve
P02_C06	Kpum_08	Kpumbu_Forest_Reserve
P02_C07	Kpum_09	Kpumbu_Forest_Reserve
P02_C08	Kpum_10	Kpumbu_Forest_Reserve
P02_C09	Kpum_11	Kpumbu_Forest_Reserve
P02_C10	Kpum_12	Kpumbu_Forest_Reserve
P02_C11	Kpum_13	Kpumbu_Forest_Reserve
P02_C12	Kpum_14	Kpumbu_Forest_Reserve
P02_D01	Kpum_15	Kpumbu_Forest_Reserve
P02_D02	Kpum_16	Kpumbu_Forest_Reserve
P02_D03	Kpum_17	Kpumbu_Forest_Reserve
P02_D04	Kpum_18	Kpumbu_Forest_Reserve
P02_D05	Kpum_19	Kpumbu_Forest_Reserve
P02_D06	Kpum_20	Kpumbu_Forest_Reserve
P02_D07	Kpum_21	Kpumbu_Forest_Reserve
P02_D08	Kpum_22	Kpumbu_Forest_Reserve
P02_D09	Kpum_23	Kpumbu_Forest_Reserve
P02_D10	Kpum_24	Kpumbu_Forest_Reserve
P02_D11	Kpum_25	Kpumbu_Forest_Reserve
P02_D12	Kpum_26	Kpumbu_Forest_Reserve
P02_E01	Kpum_27	Kpumbu_Forest_Reserve
P02_E02	Kpum_28	Kpumbu_Forest_Reserve
P02_E03	Nge_01	Ngegeru_Forest_Reserve
P02_E04	Nge_02	Ngegeru_Forest_Reserve
P02_E05	Nge_03	Ngegeru_Forest_Reserve
P02_E06	Nge_04	Ngegeru_Forest_Reserve
P02_E07	Nge_05	Ngegeru_Forest_Reserve
P02_E08	Nge_06	Ngegeru_Forest_Reserve
P02_E09	Nge_07	Ngegeru_Forest_Reserve
P02_E10	Nge_08	Ngegeru_Forest_Reserve
P02_E11	Nge_09	Ngegeru_Forest_Reserve
P02_E12	Nge_10	Ngegeru_Forest_Reserve
P02_F01	Nge_11	Ngegeru_Forest_Reserve
P02_F02	Nge_12	Ngegeru_Forest_Reserve
P02_F03	Nge_13	Ngegeru_Forest_Reserve
P02_F04	Nge_14	Ngegeru_Forest_Reserve
P02_F05	Nge_15	Ngegeru_Forest_Reserve
P02_F06	Nge_16	Ngegeru_Forest_Reserve
P02_F07	Nge_17	Ngegeru_Forest_Reserve
P02_F08	Nge_18	Ngegeru_Forest_Reserve
P02_F09	Nge_19	Ngegeru_Forest_Reserve
P02_F10	Nge_20	Ngegeru_Forest_Reserve
P02_F11	Nge_21	Ngegeru_Forest_Reserve
P02_F12	Nge_22	Ngegeru_Forest_Reserve
P02_G01	Nge_23	Ngegeru_Forest_Reserve
P02_G02	Nge_24	Ngegeru_Forest_Reserve
P02_G03	Nge_25	Ngegeru_Forest_Reserve
P02_G04	Nge_26	Ngegeru_Forest_Reserve
P02_G05	Nge_27	Ngegeru_Forest_Reserve
P02_G06	Nge_28	Ngegeru_Forest_Reserve
P02_G07	Nge_29	Ngegeru_Forest_Reserve
P02_G08	Nge_30	Ngegeru_Forest_Reserve
P02_G09	Nge_31	Ngegeru_Forest_Reserve
P02_G10	Nge_32	Ngegeru_Forest_Reserve
P02_G11	Nge_33	Ngegeru_Forest_Reserve
P02_G12	Nge_34	Ngegeru_Forest_Reserve
P02_H01	Nge_35	Ngegeru_Forest_Reserve
P02_H02	Nge_36	Ngegeru_Forest_Reserve
P02_H03	Nge_37	Ngegeru_Forest_Reserve
P02_H04	Nge_38	Ngegeru_Forest_Reserve
P02_H05	Nge_39	Ngegeru_Forest_Reserve
P02_H06	Nge_40	Ngegeru_Forest_Reserve
P02_H07	Nge_41	Ngegeru_Forest_Reserve
P02_H08	Nge_42	Ngegeru_Forest_Reserve
P02_H09	Nge_43	Ngegeru_Forest_Reserve
P02_H10	Nge_44	Ngegeru_Forest_Reserve
P02_H11	Nge_45	Ngegeru_Forest_Reserve
